# Supplementary material for: Similarities and differences in the response and molecular characteristics of peripheral sensory neurons associated with pain and itch: DRG neurons respond differently to pain or itch stimuli
Source: Acta Biochim Biophys Sin (Shanghai). 2025 Feb 14;57(6):890–900. doi: 10.3724/abbs.2024202 (PMC12247137; doi:10.3724/abbs.2024202)
Supplement: 24470Supplementary_Table_1 [file 24470Supplementary_Table_1.xlsx]

## Sheet: control group
gene	pain-related neurons	Itch-related neurons	Itch/pain-related neurons
Trpm7	0.272634	0.243135	0.25333
Trpc4ap	0.436794	0.475951	0.472358
Trpv2	0.36636	0.398899	0.330182
Trpc1	0.188869	0.202566	0.232711
Pkd2	0.0441566	0.0329381	0.0275814
Trpm4	0.219359	0.181809	0.203807
Trpc6	0.0167966	0.294301	0.0563288
Trpm3	0.452037	0.385987	0.500396
Trpc3	0.0832509	0.69907	0.123646
Trpa1	0.0769726	0.434712	0.177802
Trpv1	1.21125	0.194521	0.967605
Trpm2	0.188425	0.104185	0.138824
Trpm8	0.271565	0.00169419	0.0343453
Trpc7	0.026664	0.00150124	0.0364298
P2ry2	0.0170943	0.00898922	0.0660687
P2rx6	0.0249211	0.0179508	0.0196153
P2rx5	0.0231148	0.00913574	0.0372844
P2ry14	0.00290875	0.0330584	0.0146745
P2ry1	0.0419447	0.0695217	0.0377547
P2rx4	0.142144	0.147264	0.16884
P2rx2	0.0588898	0.0544334	0.0434893
P2rx3	0.0227269	0.368911	0.128261
Prokr1	0.0637839	0.0951076	0.0280243
Hcrtr2	0.0157787	0.0283042	0.0117754
Ramp3	0.0479981	0.00123522	0.0109304
Mchr1	0.0189996	0.00178411	0.00304449
Celsr2	0.254289	0.13657	0.22655
Crhr1	0.00141738	0	0.00714014
Kiss1r	0.0441129	0.015694	0.0298017
Sstr1	0.047205	0.000300193	0.0314179
Galr1	0.0439908	0.00209237	0.204156
Prokr2	0.0224814	0.00529032	0.0633019
Hcrtr1	0.0274485	0.0175123	0.0734623
Npy2r	0.0611268	0.224673	0.0965927
Celsr3	0.134488	0.0985823	0.157057
Crcp	0.275863	0.381431	0.365663
Npy1r	0.772697	0.0156966	0.64456
Sstr2	0.159132	0.00385147	0.279106
Mrgpre	0.152099	0.0781129	0.179399
Mrgprb5	0	0.0304665	0.000858254
Mrgprd	0.0353344	0.951244	0.0845256
Mrgprx1	0.00397593	0.0144873	0.0246019
Mrgpra3	0.00563258	0.0125453	0.221162
Mrgprb4	0	0.000728789	0.00109143
Scn5a	0.069454	0.00599286	0.00915645
Scn9a	1.64007	1.62996	1.57707
Scn4b	0.123345	0.115713	0.163396
Scn8a	0.284728	0.219464	0.370292
Scn1a	0.361315	0.116095	0.164191
Scn1b	0.617404	0.566817	0.815948
Scn10a	0.571602	1.71552	1.53152
Scn11a	0.419744	1.66517	1.06386
Scn2b	0.534184	0.104196	0.305315
Kcnj4	0.0268943	0.0049861	0.00200927
Kcnj12	0.140959	0.110194	0.14704
Tmem38a	0.389133	0.451046	0.331292
Kcnh7	0.667991	0.648262	0.429708
Kcnh8	0.128881	0.0199277	0.015983
Hcn4	0.216572	0.0628299	0.0914836
Kcng4	0.00718474	0.00746506	0.0116937
Kcnq3	0.0812907	0.0358874	0.0567955
Kcns3	0.409222	0.186547	0.327959
Kcnip3	0.287107	0.438585	0.519592
Kcnb1	0.783296	0.878047	0.998914
Kcnc4	0.350342	0.234059	0.356186
Kcnd1	0.233467	0.679515	0.412175
Kcnc1	0.242386	0.0522068	0.200927
Hcn2	0.279728	0.125833	0.232211
Abcc8	0.011533	0.0926865	0.0212587
Kcnd2	0.0272121	0.00284555	0
Tmem38b	0.0879148	0.0597696	0.070854
Hcn1	0.763772	0.412404	0.735923
Kcnq2	0.385447	0.189661	0.214751
Kcna1	0.206185	0.287098	0.266279
Kcna2	0.835175	0.528537	0.58798
Kcnh2	0.15061	0.068986	0.100428
Kcnc3	0.206744	0.140475	0.142351
Kcns1	0.0286916	0.100523	0.0357551
Kcnma1	0.600287	0.69102	0.342754
Kcnip2	0.0636485	0.754093	0.113218
Kcnj11	0	0.0590656	0.00830455
Kcnmb4	0.259648	0.354194	0.222457
Kcnh1	0.154828	0.183849	0.240293
Kcnq5	0.0508087	0.1033	0.144464
Kcnv1	0.0722794	0.0290588	0.295961
Kcnt2	0.047304	0.0170782	0.165418
Kcnu1	0.0282926	0.0540387	0.0451962
Kcnb2	1.03905	1.501	1.44749
Kcnip1	0.137859	0.0501073	0.274862
Kcna6	0.345993	0.445725	0.528588
Hcn3	0.141392	0.11093	0.103183
Kcnd3	0.121642	0.309681	0.165323
Kcna4	0.375504	0.206919	0.217011
Kcnip4	0.21334	1.50544	0.511918
Kcnt1	0.199084	0.832925	0.460046
Kcng2	0.0439058	0.520028	0.243985
Kcnh6	0.0196143	0.0192671	0.0226394
Kcnc2	0.424125	0.105507	0.31228
Aqp1	0.785855	0.799783	1.1
Kcnk1	0.103833	0.120878	0.0866542
Kcnk13	0.027801	0.199004	0.0361561
Kcnk18	0.0239866	0.183165	0.10573
Kcnk4	0.0674131	0.0176222	0.106267
Kcnk3	0.652533	0.017707	0.320906
Kcnk2	0.647743	0.0285895	0.304672
Cacna1h	0.209417	0.0276273	0.124905
Cacna1d	0.0954191	0.0690333	0.0335091
Cacnb2	0.0518731	0.00851592	0.0429941
Cacna1a	0.516498	0.439055	0.536538
Cacna1b	0.751217	0.716608	0.862631
Cacnb3	1.06887	1.15171	1.13746
Cacnb4	0.501771	0.883418	0.470449
Cacna2d3	0.169728	0.129682	0.106311
Cacng2	0.0427072	0.135606	0.103489
Cacna2d1	1.65132	1.07516	1.67345
Cacna2d2	0.50025	0.150596	0.549293
Cacna1c	0.464838	0.383149	0.489949
Nrp1	0.100898	0.0636779	0.290133
Nefh	1.34495	1.04838	1.34979
Nefm	2.24834	1.9861	2.10885
Nefl	3.05694	3.32128	3.06001
Ndel1	0.467204	0.51866	0.54502
Ina	0.533513	0.609058	0.384302
Scg5	1.1596	0.805248	0.903141
Pkd1	0.204324	0.181581	0.17561
Chga	0.559848	0.511213	0.648321
Chgb	0.634003	0.214639	0.467324
Pcsk1n	3.31063	3.06905	3.30162
Scg3	1.15685	2.46388	1.22168
Pkd1l2	0	0.0114695	0.0054988
Vgf	0.212992	0.535459	0.588202
Pomc	0.0644502	0.0244161	0.0470743
Scg2	2.25549	0.69605	2.11643
Agrp	0.0227071	0.0275298	0.0814452
Nts	0.0287298	0.305526	0.0107397
Gal	1.48515	0.0302991	1.05724
Cartpt	0.653051	0.0580358	0.727913
Nmb	0.197005	1.49575	1.41271
Nppb	0.0418424	0.334255	0.0127088
Grp	0	0	0.00353183
Tac1	3.52858	0.893711	2.68459
Adcyap1	1.4785	0.0465658	1.4437
Calca	2.91375	2.22307	4.63991
Slc17a7	0.0440184	0.078914	0.0548006
Slc17a6	1.43789	0.812317	1.04358
Slc17a8	0.0537064	0.0185353	0.00459172
Ccl2	0.048825	0.0770555	0.154758
Ccl25	0.0776973	0.0633154	0.0654319
Cklf	0.115997	0.130259	0.0783097
Pf4	0	0.00155339	0.000587134
Gabarap	1.88068	2.05157	2.03204
Gabarapl1	1.61133	1.35979	1.63499
Gabarapl2	2.07021	2.12573	1.99663
Gabbr1	1.08932	1.09484	1.12714
Gabbr2	0.59788	0.871043	0.66757
Gabrg1	0.0132025	0.0113504	0.0111875
Gabra1	0.0962414	0.192147	0.0340268
Gabrg2	0.417676	0.313746	0.29905
Gabrb2	0	0.00342211	0.00203562
Gabra2	0.123352	0.146504	0.156623
Gabrb1	0.346078	0.0102828	0.0497131
Gabra5	0.0214436	0.00849229	0.0311612
Gabra3	0.159969	0.00343362	0.0334744
Gabrb3	0.384927	0.254944	0.384131
Grik3	0.0137495	0.0115914	0.00737101
Gria4	0.242824	0.0733792	0.245567
Gria2	0.344853	0.258009	0.204171
Glrb	0.344073	0.274376	0.300975
Gria3	0.148067	0.0473276	0.0474257
Grm4	0.00781172	0.0277125	0.0486229
Grik2	0.0279781	0.0193723	0.0141375
Grik4	0.150977	0.282751	0.278404
Grm8	0.0622216	0.0187174	0.0426099
Grin1	0.480694	0.257941	0.433089
Grik5	0.352396	0.191085	0.264843
Grm7	0.417423	0.326263	0.419753
Gria1	0.335507	0.146351	0.254898
Grik1	0.125504	1.61734	0.221256
Oprl1	0.156546	0.0311829	0.0609992
Oprk1	0.0107413	0.00148797	0.0635944
Oprm1	0.173503	0.0571264	0.182221
Oprd1	0.00873656	0.00703383	0.00449387
Htr1d	0.0216351	0.0291057	0.00695487
Slc18a1	0.00784221	0.0115739	0.00470321
Htr7	0.0140251	0.0104345	0.0116547
Ptger4	0.0806995	0.0620449	0.127155
Nos1	0.140046	0.0470985	0.194694
Ccr10	0.0139328	0.00749	0.0145578
Ptgfr	0.00718474	0.0291042	0.0161754
Nos3	0.071473	0.0702514	0.0776142
Htr3a	0.177131	0.0418464	0.330956
Htr3b	0.0488884	0.0546066	0.0744729
Ptgir	0.218259	0.0632384	0.478215
Htr2a	0.0617194	0.148636	0.057437
Htr1f	0.0331641	0.173366	0.0155638
Cysltr2	0.0364366	0.198692	0.0214928
Osmr	0.099385	0.27053	0.242724
Il31ra	0.0376879	0.205057	0.024771
Htr1a	0.0546113	0.0761337	0.0889488
Htr4	0.01098	0.135987	0.0183155
Ptgdr	0.0515938	0.37629	0.120643
Ptger3	0.0921072	0.184115	0.038677
Ptger2	0.0170397	0.0288767	0.0113979
Htr5b	0.00456905	0.0090033	0.00700865
Ptger1	0.125087	0.175932	0.341152
Tnfrsf1a	0.0699042	0.0197517	0.0761531
Bdnf	0.343734	0.646873	0.746472
Tnfrsf11a	0.0270759	0.0558095	0.086184
Il1r1	0.0309236	0.0150108	0.0354774
Il1rap	0.00142731	0.01149	0.00853866
Tnfrsf1b	0.00855253	0.00108226	0.0111458
Lpar5	0	0.00736816	0.000582998
Lpar3	0.072307	0.786324	0.038606
Il6st	0.486614	1.0376	0.885868
Lpar1	0.415156	0.182954	0.236163
Ntf3	0	0.000638259	0.00600782
